# Supplementary material for: An Evaluation of the Hygiene Practices of Polish Street Food Vendors in Selected Food Trucks and Stands
Source: Foods. 2021 Oct 31;10(11):2640. doi: 10.3390/foods10112640 (PMC8622227; doi:10.3390/foods10112640)
Supplement: Supplementary file 1 [file foods-10-02640-s001.zip]

Archive with 1 entries (1 files):
- foods-1426453-supplementary.pdf
